# Supplementary material for: ﻿Additional new species of the genus Zaitzevia (Coleoptera, Elmidae) from China with an updated key to species from mainland China
Source: Zookeys. 2025 Nov 5;1258:199–212. doi: 10.3897/zookeys.1258.169390 (PMC12612845; doi:10.3897/zookeys.1258.169390)
Supplement: XML Treatment for Zaitzevia fodingshanus [file zookeys.1258.169390-treatment1.xml]

<!DOCTYPE tp:taxon-treatment
  PUBLIC "-//TaxonX//DTD Taxonomic Treatment Publishing DTD v0 20100105//EN" "tax-treatment-NSO.dtd">
<tp:taxon-treatment xmlns:tp="http://www.plazi.org/taxpub"><tp:treatment-meta><kwd-group><label>Taxon classification</label><kwd>
              <named-content content-type="kingdom">Animalia</named-content>
            </kwd><kwd>
              <named-content content-type="order">Coleoptera</named-content>
            </kwd><kwd>
              <named-content content-type="family">Elmidae</named-content>
            </kwd></kwd-group><mixed-citation publication-type="journal"><person-group><name><surname>Jiang</surname><given-names>Ri-Xin</given-names></name><name><surname>Yang</surname><given-names>Lin</given-names></name><name><surname>Long</surname><given-names>Jian-Kun</given-names></name><name><surname>Chang</surname><given-names>Zhi-Min</given-names></name><name><surname>Sun</surname><given-names>Chuan-Liang</given-names></name><name><surname>Feng</surname><given-names>Xiao</given-names></name><name><surname>Du</surname><given-names>Mao-Heng</given-names></name><name><surname>Chen</surname><given-names>Xiang-Sheng</given-names></name></person-group><article-title>﻿Additional new species of the genus <italic><tp:taxon-name><tp:taxon-name-part taxon-name-part-type="genus" reg="Zaitzevia">Zaitzevia</tp:taxon-name-part></tp:taxon-name></italic> (<tp:taxon-name><tp:taxon-name-part taxon-name-part-type="order">Coleoptera</tp:taxon-name-part></tp:taxon-name>, <tp:taxon-name><tp:taxon-name-part taxon-name-part-type="family">Elmidae</tp:taxon-name-part></tp:taxon-name>) from China with an updated key to species from mainland China</article-title><source>Zookeys</source><day>05</day><month>11</month><year>2025</year><volume>1258</volume><fpage>199</fpage><lpage>212</lpage><pub-id pub-id-type="doi">10.3897/zookeys.1258.169390</pub-id></mixed-citation></tp:treatment-meta><tp:nomenclature><label>﻿</label><tp:taxon-name><object-id xmlns:xlink="http://www.w3.org/1999/xlink" content-type="arpha" xlink:type="simple">15126497-F19F-5E12-B3D0-D4043247CBBF</object-id>
            <tp:taxon-name-part taxon-name-part-type="genus" reg="Zaitzevia">Zaitzevia</tp:taxon-name-part>
            <tp:taxon-name-part taxon-name-part-type="species" reg="fodingshanus">fodingshanus</tp:taxon-name-part>
            <object-id xmlns:xlink="http://www.w3.org/1999/xlink" content-type="zoobank" xlink:type="simple">https://zoobank.org/F38C7F86-8082-472C-B9E9-2FF45C1ADED9</object-id>
          </tp:taxon-name><tp:taxon-authority>Jiang &amp; Chen</tp:taxon-authority><tp:taxon-status xmlns:xlink="http://www.w3.org/1999/xlink" xlink:type="simple">sp. nov.</tp:taxon-status><xref ref-type="fig" rid="F1">Figs 1A</xref><xref ref-type="fig" rid="F2">, 2</xref><xref ref-type="fig" rid="F3">, 3 (佛顶山寥溪泥甲)</xref></tp:nomenclature><tp:treatment-sec sec-type="type material" id="SECID0EVKAC"><title>Type material.</title><p>(4 ♂♂, 4 ♀♀): <bold>Holotype</bold>: <bold>China</bold>: • ♂, labeled ‘China: Guizhou, Tong ren City (铜仁市), Shiqian County (石阡县), Ganxi Township (甘溪乡), near Fuyan Village (扶堰村), Fodingshan National Nature Reserve (佛顶山国家级自然保护区), an unnamed stream, <named-content xmlns:xlink="http://www.w3.org/1999/xlink" content-type="dwc:verbatimCoordinates" xlink:type="simple"><named-content content-type="geo-json" specific-use="{&#34;type&#34;:&#34;Point&#34;,&#34;coordinates&#34;:[108.039444,27.348889]}" id="NCID0ECLAC" xlink:type="simple">27°20'56"N, 108°2'22"E</named-content></named-content>; H: ~850 m, 15.07.2025, Ri-Xin Jiang leg.’ (<abbrev xmlns:xlink="http://www.w3.org/1999/xlink" xlink:title="Institute of Entomology, Guizhou University" id="ABBRID0EHLAC" xlink:type="simple">GUGC</abbrev>). <bold>Paratypes</bold>: • 3 ♂♂, 4 ♀♀, with the same label data as the holotype (<abbrev xmlns:xlink="http://www.w3.org/1999/xlink" xlink:title="Institute of Entomology, Guizhou University" id="ABBRID0ENLAC" xlink:type="simple">GUGC</abbrev>).</p></tp:treatment-sec><tp:treatment-sec sec-type="description" id="SECID0ERLAC"><title>Description.</title><p><bold>Male.</bold> Body elongately elliptical (Fig. <xref ref-type="fig" rid="F1">1A</xref>), black, with tarsi, tarsal claws and antennae reddish brown, tibiae brown. Dorsal surface punctate and shiny, covered with sparse short setae. Plastron setae are confined to following areas: head (both dorsal and ventral surface, except discal portion; Fig. <xref ref-type="fig" rid="F2">2A</xref>), prosternum (Fig. <xref ref-type="fig" rid="F2">2C</xref>), outer part of elytra (include epipleura; Fig. <xref ref-type="fig" rid="F2">2D</xref>), outer parts of mesoventrite, metaventrite (Fig. <xref ref-type="fig" rid="F2">2C</xref>), abdomen (except median part) and surface of femora (Fig. <xref ref-type="fig" rid="F1">1A</xref>).</p><fig id="F1" position="float" orientation="portrait"><object-id xmlns:xlink="http://www.w3.org/1999/xlink" content-type="doi" xlink:type="simple">10.3897/zookeys.1258.169390.figure1</object-id><object-id xmlns:xlink="http://www.w3.org/1999/xlink" content-type="arpha" xlink:type="simple">B06244E7-D473-5108-9321-3FC5EACF8ED8</object-id><label>Figure 1.</label><caption><p>Dorsal habitus of <italic><tp:taxon-name><tp:taxon-name-part taxon-name-part-type="genus" reg="Zaitzevia">Zaitzevia</tp:taxon-name-part></tp:taxon-name></italic> species, males. A. <italic><tp:taxon-name><tp:taxon-name-part taxon-name-part-type="genus" reg="Zaitzevia">Zaitzevia</tp:taxon-name-part> <tp:taxon-name-part taxon-name-part-type="species" reg="fodingshanus">fodingshanus</tp:taxon-name-part></tp:taxon-name></italic> sp. nov., holotype; B. <italic><tp:taxon-name><tp:taxon-name-part taxon-name-part-type="genus" reg="Zaitzevia">Zaitzevia</tp:taxon-name-part> <tp:taxon-name-part taxon-name-part-type="species" reg="lipingae">lipingae</tp:taxon-name-part></tp:taxon-name></italic> sp. nov., holotype. Scale bar: 1 mm.</p></caption><graphic xmlns:xlink="http://www.w3.org/1999/xlink" xlink:href="zookeys-1258-199_article-169390__-g001.jpg" position="float" orientation="portrait" xlink:type="simple" id="oo_1458425.jpg"><uri content-type="original_file" xlink:type="simple">https://binary.pensoft.net/fig/1458425</uri></graphic></fig><fig id="F2" position="float" orientation="portrait"><object-id xmlns:xlink="http://www.w3.org/1999/xlink" content-type="doi" xlink:type="simple">10.3897/zookeys.1258.169390.figure2</object-id><object-id xmlns:xlink="http://www.w3.org/1999/xlink" content-type="arpha" xlink:type="simple">889CD020-A727-514F-813F-B5B0D9ED7016</object-id><label>Figure 2.</label><caption><p>Diagnostic features of <italic><tp:taxon-name><tp:taxon-name-part taxon-name-part-type="genus" reg="Zaitzevia">Zaitzevia</tp:taxon-name-part> <tp:taxon-name-part taxon-name-part-type="species" reg="fodingshanus">fodingshanus</tp:taxon-name-part></tp:taxon-name></italic> sp. nov., holotype. A. Head, dorsal view; B. Pronotum, dorsal view; C. Prosternal process and metaventrite; D. Elytra. Scale bars: 0.5 mm.</p></caption><graphic xmlns:xlink="http://www.w3.org/1999/xlink" xlink:href="zookeys-1258-199_article-169390__-g002.jpg" position="float" orientation="portrait" xlink:type="simple" id="oo_1458426.jpg"><uri content-type="original_file" xlink:type="simple">https://binary.pensoft.net/fig/1458426</uri></graphic></fig><p><bold><italic>Head</italic></bold> (Fig. <xref ref-type="fig" rid="F2">2A</xref>) wider than long, dorsal surface covered with dense short setae and sparse large punctures, each puncture bearing a long seta, short setae absent at discal portion, the interspaces between the punctures about 1–2 times the diameters of punctures. Clypeus evenly punctate with large punctures and covered with long, sparse setae, anterior portion microreticulate. Labrum transverse, shorter and slightly narrower than clypeus, covered with large punctures and long setae at lateral and apical margin, basal portion microreticulate, anterior margin weakly curved and anterolateral angles rounded. Antenna short, slightly clavate, with eight antennomeres, antennomere I slightly longer than wide, with several short setae; antennomere II about as long as antennomere I, distinctly expanded, covered with several long setae, apical margin circled with short setae; antennomere III longer than wide; antennomeres IV–VII strongly transverse; antennomere VIII elliptical, elongate and strongly expanded, apex covered with long, dense setae.</p><p><bold><italic>Pronotum</italic></bold> (Fig. <xref ref-type="fig" rid="F2">2B</xref>) slightly wider than long, widest near basal 2/5. Anterior margin arcuate with angles moderately produced and acute. Lateral margins finely curved. Basal margin trisinuate, emarginate before scutellum, posterior angles obtuse. Surface shiny, finely covered with large punctures, each puncture bearing a long seta, several pairs of small granules located at the middle of base of pronotum. Longitudinal impression short and shallow, longer than 1/3 length of pronotum, basal half wider than apical half; sublateral carinae extending from base to the middle of pronotum, apical 1/2 curved, lateral parts of sublateral carinae distinctly convex. Prosternal process (Fig. <xref ref-type="fig" rid="F2">2C</xref>) with rounded apex, disc without plastron setae, surface distinctly wrinkled.</p><p><bold><italic>Elytra</italic></bold> (Fig. <xref ref-type="fig" rid="F2">2D</xref>) about twice as long as wide, nearly subparallel in basal 1/2, surface shiny and covered with long, sparse setae. Each elytron with granulate carinae on strial intervals 5, 7, and 8; other intervals flat. Area from interval 5 to lateral margin covered with short, dense setae. Hind wings well developed.</p><p><bold><italic>Mesothorax</italic></bold> (Fig. <xref ref-type="fig" rid="F2">2C</xref>), transverse, surface of disc hairless, with irregular impressions, middle of anterior portion hidden by prosternal process, sides of disc partly covered with plastron setae. Metaventrite (Fig. <xref ref-type="fig" rid="F2">2C</xref>): surface of disc smooth, anterior portion of disc covered with small, sparse punctures, each bearing a short seta, posterior portion of disc covered with several large and round punctures, sides of disc partly covered with plastron setae. Median sulcus distinct, extending in posterior c. 2/3, narrower and shallower from base to apex, base of median sulcus wide and deep. Areas along coxal cavities and posterior margin of metaventrite with a series of anomalous impressions.</p><p><bold><italic>Disc of ventrites</italic></bold> I–IV and anteriorly middle of ventrite V shiny, covered with small, sparse punctures, without plastron setae; other areas of ventrites covered with plastron setae. Apical area of ventrite V granulated, apical margin distinctly emarginate at middle.</p><p><bold><italic>Legs</italic></bold> simple, femora swollen, surface covered with plastron setae; inner side of distal halves of tibiae with cleaning fringes; tarsi slightly shorter than tibiae; tarsal claws simple and strong.</p><p><bold><italic>Aedeagus</italic></bold> (Fig. <xref ref-type="fig" rid="F3">3A–D</xref>), elongate, nearly symmetrical, apex of median lobe acutangulus, with two pairs of sclerites; a pair of them located at apical 1/8, wide and curved, becoming narrower from base to apex; another pair of sclerites much longer, about 2/3 length of median lobe. Parameres short, not fused with median lobe. Sternite IX (Fig. <xref ref-type="fig" rid="F3">3E</xref>) with a tuft of short setae at middle of apical margin, paraproct with base curved.</p><fig id="F3" position="float" orientation="portrait"><object-id xmlns:xlink="http://www.w3.org/1999/xlink" content-type="doi" xlink:type="simple">10.3897/zookeys.1258.169390.figure3</object-id><object-id xmlns:xlink="http://www.w3.org/1999/xlink" content-type="arpha" xlink:type="simple">913FBE89-605D-57F3-9D4E-E2F372816D47</object-id><label>Figure 3.</label><caption><p>Diagnostic features of <italic><tp:taxon-name><tp:taxon-name-part taxon-name-part-type="genus" reg="Zaitzevia">Zaitzevia</tp:taxon-name-part> <tp:taxon-name-part taxon-name-part-type="species" reg="fodingshanus">fodingshanus</tp:taxon-name-part></tp:taxon-name></italic> sp. nov., holotype. A. Aedeagus, ventral view; B. Ditto, lateral view; C. Ditto, dorsal view; D. Ditto, apex of median lobe, dorsal view; E. Ternite IX; F. Ovipositor; G, H. Apical part of ovipositor. Scale bars: 0.5 mm (A–C); 0.1 mm (D–G); 0.05 mm (H).</p></caption><graphic xmlns:xlink="http://www.w3.org/1999/xlink" xlink:href="zookeys-1258-199_article-169390__-g003.jpg" position="float" orientation="portrait" xlink:type="simple" id="oo_1458427.jpg"><uri content-type="original_file" xlink:type="simple">https://binary.pensoft.net/fig/1458427</uri></graphic></fig><p><bold>Measurements</bold> (<italic>N</italic> = 4): <abbrev xmlns:xlink="http://www.w3.org/1999/xlink" xlink:title="the sum of PL + EL" id="ABBRID0EDCAE" xlink:type="simple">CL</abbrev>: 2.53–2.83 mm; <abbrev xmlns:xlink="http://www.w3.org/1999/xlink" xlink:title="width of head across compound eyes" id="ABBRID0EHCAE" xlink:type="simple">HW</abbrev>: 0.47–0.51 mm; <abbrev xmlns:xlink="http://www.w3.org/1999/xlink" xlink:title="length of pronotum along the midline" id="ABBRID0ELCAE" xlink:type="simple">PL</abbrev>: 0.73–0.79 mm, <abbrev xmlns:xlink="http://www.w3.org/1999/xlink" xlink:title="maximum width of pronotum" id="ABBRID0EPCAE" xlink:type="simple">PW</abbrev>: 0.83–0.87 mm; <abbrev xmlns:xlink="http://www.w3.org/1999/xlink" xlink:title="length of elytra along the suture" id="ABBRID0ETCAE" xlink:type="simple">EL</abbrev>: 1.80–2.04 mm, <abbrev xmlns:xlink="http://www.w3.org/1999/xlink" xlink:title="maximum width of elytra" id="ABBRID0EXCAE" xlink:type="simple">EW</abbrev>: 1.13–1.18 mm.</p><p><bold>Female</bold>: externally similar to the male, apex of sternite VIII rounded. Ovipositor as in Fig. <xref ref-type="fig" rid="F3">3F–H</xref>, stylus weakly curved at base, apex with several short finger-like sensilla; apex of coxite roundly broadened at outer margin, with several short and curved sensilla; valvifer longer than coxite, fibula weakly curved. Measurements (<italic>N</italic> = 4): <abbrev xmlns:xlink="http://www.w3.org/1999/xlink" xlink:title="the sum of PL + EL" id="ABBRID0EFDAE" xlink:type="simple">CL</abbrev>: 2.56–2.74 mm; <abbrev xmlns:xlink="http://www.w3.org/1999/xlink" xlink:title="width of head across compound eyes" id="ABBRID0EJDAE" xlink:type="simple">HW</abbrev>: 0.48–0.54 mm; <abbrev xmlns:xlink="http://www.w3.org/1999/xlink" xlink:title="length of pronotum along the midline" id="ABBRID0ENDAE" xlink:type="simple">PL</abbrev>: 0.71–0.78 mm, <abbrev xmlns:xlink="http://www.w3.org/1999/xlink" xlink:title="maximum width of pronotum" id="ABBRID0ERDAE" xlink:type="simple">PW</abbrev>: 0.83–0.86 mm; <abbrev xmlns:xlink="http://www.w3.org/1999/xlink" xlink:title="length of elytra along the suture" id="ABBRID0EVDAE" xlink:type="simple">EL</abbrev>: 1.81–1.98 mm, <abbrev xmlns:xlink="http://www.w3.org/1999/xlink" xlink:title="maximum width of elytra" id="ABBRID0EZDAE" xlink:type="simple">EW</abbrev>:1.11–1.25 mm.</p></tp:treatment-sec><tp:treatment-sec sec-type="distribution" id="SECID0E4DAE"><title>Distribution.</title><p>China: Guizhou Province.</p></tp:treatment-sec><tp:treatment-sec sec-type="biology" id="SECID0ECEAE"><title>Biology.</title><p>All adults were collected from a small ravine stream (Fig. <xref ref-type="fig" rid="F6">6A–C</xref>).</p></tp:treatment-sec><tp:treatment-sec sec-type="etymology" id="SECID0EMEAE"><title>Etymology.</title><p>The specific epithet refers to the type locality, Fodingshan National Nature Reserve; the name is treated as an adjective.</p></tp:treatment-sec><tp:treatment-sec sec-type="Comparative diagnosis" id="SECID0EREAE"><title>Comparative diagnosis.</title><p><italic><tp:taxon-name><tp:taxon-name-part taxon-name-part-type="genus" reg="Zaitzevia">Zaitzevia</tp:taxon-name-part> <tp:taxon-name-part taxon-name-part-type="species" reg="fodingshanus">fodingshanus</tp:taxon-name-part></tp:taxon-name></italic> sp. nov. is more or less similar to <italic><tp:taxon-name><tp:taxon-name-part taxon-name-part-type="genus" reg="Zaitzevia">Z.</tp:taxon-name-part> <tp:taxon-name-part taxon-name-part-type="species" reg="tangliangi">tangliangi</tp:taxon-name-part></tp:taxon-name></italic> Jiang &amp; Wang, 2021 from Hubei Province and <italic><tp:taxon-name><tp:taxon-name-part taxon-name-part-type="genus" reg="Zaitzevia">Z.</tp:taxon-name-part> <tp:taxon-name-part taxon-name-part-type="species" reg="yingzuijieensis">yingzuijieensis</tp:taxon-name-part></tp:taxon-name></italic> Jiang &amp; Chen, 2023 from Hunan Province. All three species share a similar habitus, e.g., a smaller body size, and a shallow and short longitudinal impression of the pronotum. The new species can be easily distinguished from <italic><tp:taxon-name><tp:taxon-name-part taxon-name-part-type="genus" reg="Zaitzevia">Z.</tp:taxon-name-part> <tp:taxon-name-part taxon-name-part-type="species" reg="tangliangi">tangliangi</tp:taxon-name-part></tp:taxon-name></italic> and <italic><tp:taxon-name><tp:taxon-name-part taxon-name-part-type="genus" reg="Zaitzevia">Z.</tp:taxon-name-part> <tp:taxon-name-part taxon-name-part-type="species" reg="yingzuijieensis">yingzuijieensis</tp:taxon-name-part></tp:taxon-name></italic> by the base of the pronotum with several pairs of small granules at middle (vs. with a pair of small foveae in the same position in <italic><tp:taxon-name><tp:taxon-name-part taxon-name-part-type="genus" reg="Zaitzevia">Z.</tp:taxon-name-part> <tp:taxon-name-part taxon-name-part-type="species" reg="tangliangi">tangliangi</tp:taxon-name-part></tp:taxon-name></italic> and <italic><tp:taxon-name><tp:taxon-name-part taxon-name-part-type="genus" reg="Zaitzevia">Z.</tp:taxon-name-part> <tp:taxon-name-part taxon-name-part-type="species" reg="yingzuijieensis">yingzuijieensis</tp:taxon-name-part></tp:taxon-name></italic>) and the very different form of the aedeagus (aedeagus much slenderer and the anterior pair of sclerites much smaller in <italic><tp:taxon-name><tp:taxon-name-part taxon-name-part-type="genus" reg="Zaitzevia">Z.</tp:taxon-name-part> <tp:taxon-name-part taxon-name-part-type="species" reg="tangliangi">tangliangi</tp:taxon-name-part></tp:taxon-name></italic> and <italic><tp:taxon-name><tp:taxon-name-part taxon-name-part-type="genus" reg="Zaitzevia">Z.</tp:taxon-name-part> <tp:taxon-name-part taxon-name-part-type="species" reg="yingzuijieensis">yingzuijieensis</tp:taxon-name-part></tp:taxon-name></italic>; <xref ref-type="bibr" rid="B11">Jiang and Wang 2021</xref>; <xref ref-type="bibr" rid="B7">Jiang and Chen 2023</xref>).</p></tp:treatment-sec><tp:treatment-sec><!--Section generated to contain objects referenced in tp:taxon-treatment.--><fig id="F6" position="float" orientation="portrait"><object-id xmlns:xlink="http://www.w3.org/1999/xlink" content-type="doi" xlink:type="simple">10.3897/zookeys.1258.169390.figure6</object-id><object-id xmlns:xlink="http://www.w3.org/1999/xlink" content-type="arpha" xlink:type="simple">9FC7DB29-1FF8-5FC1-884D-7D97417BC145</object-id><label>Figure 6.</label><caption><p>Habitat of <italic><tp:taxon-name><tp:taxon-name-part taxon-name-part-type="genus" reg="Zaitzevia">Zaitzevia</tp:taxon-name-part></tp:taxon-name></italic> species. A, C. General environment of the type locality of <italic><tp:taxon-name><tp:taxon-name-part taxon-name-part-type="genus" reg="Zaitzevia">Z.</tp:taxon-name-part> <tp:taxon-name-part taxon-name-part-type="species" reg="fodingshanus">fodingshanus</tp:taxon-name-part></tp:taxon-name></italic> sp. nov.: Fodingshan National Nature Reserve; B. Living adult of <italic><tp:taxon-name><tp:taxon-name-part taxon-name-part-type="genus" reg="Zaitzevia">Z.</tp:taxon-name-part> <tp:taxon-name-part taxon-name-part-type="species" reg="fodingshanus">fodingshanus</tp:taxon-name-part></tp:taxon-name></italic> sp. nov.; D. General environment of the type locality of <italic><tp:taxon-name><tp:taxon-name-part taxon-name-part-type="genus" reg="Zaitzevia">Z.</tp:taxon-name-part> <tp:taxon-name-part taxon-name-part-type="species" reg="lipingae">lipingae</tp:taxon-name-part></tp:taxon-name></italic> sp. nov.</p></caption><graphic xmlns:xlink="http://www.w3.org/1999/xlink" xlink:href="zookeys-1258-199_article-169390__-g006.jpg" position="float" orientation="portrait" xlink:type="simple" id="oo_1458430.jpg"><uri content-type="original_file" xlink:type="simple">https://binary.pensoft.net/fig/1458430</uri></graphic></fig></tp:treatment-sec><ref-list><ref id="B11"><mixed-citation xmlns:xlink="http://www.w3.org/1999/xlink" xlink:type="simple"><person-group><name name-style="western"><surname>Jiang</surname><given-names>R-X</given-names></name><name name-style="western"><surname>Wang</surname><given-names>S</given-names></name></person-group> (<year>2021</year>) <article-title><italic><tp:taxon-name><tp:taxon-name-part taxon-name-part-type="genus">Zaitzevia</tp:taxon-name-part> <tp:taxon-name-part taxon-name-part-type="species">tangliangi</tp:taxon-name-part></tp:taxon-name></italic> sp. nov. a new riffle beetle from China (<tp:taxon-name><tp:taxon-name-part taxon-name-part-type="order">Coleoptera</tp:taxon-name-part></tp:taxon-name>: <tp:taxon-name><tp:taxon-name-part taxon-name-part-type="family">Elmidae</tp:taxon-name-part></tp:taxon-name>: <tp:taxon-name><tp:taxon-name-part taxon-name-part-type="tribe">Macronychini</tp:taxon-name-part></tp:taxon-name>).</article-title><source>Zootaxa</source><volume>5061</volume>(<issue>3</issue>): <fpage>591</fpage>–<lpage>596</lpage>. <ext-link xlink:href="10.11646/zootaxa.5061.3.12" ext-link-type="doi" xlink:type="simple">https://doi.org/10.11646/zootaxa.5061.3.12</ext-link></mixed-citation></ref><ref id="B7"><mixed-citation xmlns:xlink="http://www.w3.org/1999/xlink" xlink:type="simple"><person-group><name name-style="western"><surname>Jiang</surname><given-names>R-X</given-names></name><name name-style="western"><surname>Chen</surname><given-names>X-S</given-names></name></person-group> (<year>2023</year>) <article-title>Three new species of the genus <italic><tp:taxon-name><tp:taxon-name-part taxon-name-part-type="genus">Zaitzevia</tp:taxon-name-part></tp:taxon-name></italic> Champion, 1923 (<tp:taxon-name><tp:taxon-name-part taxon-name-part-type="order">Coleoptera</tp:taxon-name-part></tp:taxon-name>, <tp:taxon-name><tp:taxon-name-part taxon-name-part-type="family">Elmidae</tp:taxon-name-part></tp:taxon-name>) from China.</article-title><source>ZooKeys</source><volume>1174</volume>: <fpage>191</fpage>–<lpage>206</lpage>. <ext-link xlink:href="10.3897/zookeys.1174.101046" ext-link-type="doi" xlink:type="simple">https://doi.org/10.3897/zookeys.1174.101046</ext-link></mixed-citation></ref></ref-list></tp:taxon-treatment>
