# Supplementary material for: ﻿Additional new species of the genus Zaitzevia (Coleoptera, Elmidae) from China with an updated key to species from mainland China
Source: Zookeys. 2025 Nov 5;1258:199–212. doi: 10.3897/zookeys.1258.169390 (PMC12612845; doi:10.3897/zookeys.1258.169390)
Supplement: XML Treatment for Zaitzevia lipingae [file zookeys.1258.169390-treatment2.xml]

<!DOCTYPE tp:taxon-treatment
  PUBLIC "-//TaxonX//DTD Taxonomic Treatment Publishing DTD v0 20100105//EN" "tax-treatment-NSO.dtd">
<tp:taxon-treatment xmlns:tp="http://www.plazi.org/taxpub"><tp:treatment-meta><kwd-group><label>Taxon classification</label><kwd>
              <named-content content-type="kingdom">Animalia</named-content>
            </kwd><kwd>
              <named-content content-type="order">Coleoptera</named-content>
            </kwd><kwd>
              <named-content content-type="family">Elmidae</named-content>
            </kwd></kwd-group><mixed-citation publication-type="journal"><person-group><name><surname>Jiang</surname><given-names>Ri-Xin</given-names></name><name><surname>Yang</surname><given-names>Lin</given-names></name><name><surname>Long</surname><given-names>Jian-Kun</given-names></name><name><surname>Chang</surname><given-names>Zhi-Min</given-names></name><name><surname>Sun</surname><given-names>Chuan-Liang</given-names></name><name><surname>Feng</surname><given-names>Xiao</given-names></name><name><surname>Du</surname><given-names>Mao-Heng</given-names></name><name><surname>Chen</surname><given-names>Xiang-Sheng</given-names></name></person-group><article-title>﻿Additional new species of the genus <italic><tp:taxon-name><tp:taxon-name-part taxon-name-part-type="genus" reg="Zaitzevia">Zaitzevia</tp:taxon-name-part></tp:taxon-name></italic> (<tp:taxon-name><tp:taxon-name-part taxon-name-part-type="order">Coleoptera</tp:taxon-name-part></tp:taxon-name>, <tp:taxon-name><tp:taxon-name-part taxon-name-part-type="family">Elmidae</tp:taxon-name-part></tp:taxon-name>) from China with an updated key to species from mainland China</article-title><source>Zookeys</source><day>05</day><month>11</month><year>2025</year><volume>1258</volume><fpage>199</fpage><lpage>212</lpage><pub-id pub-id-type="doi">10.3897/zookeys.1258.169390</pub-id></mixed-citation></tp:treatment-meta><tp:nomenclature><label>﻿</label><tp:taxon-name><object-id xmlns:xlink="http://www.w3.org/1999/xlink" content-type="arpha" xlink:type="simple">1A0A6F88-EFDB-53D5-8A48-18B8CECE0D29</object-id>
            <tp:taxon-name-part taxon-name-part-type="genus" reg="Zaitzevia">Zaitzevia</tp:taxon-name-part>
            <tp:taxon-name-part taxon-name-part-type="species" reg="lipingae">lipingae</tp:taxon-name-part>
            <object-id xmlns:xlink="http://www.w3.org/1999/xlink" content-type="zoobank" xlink:type="simple">https://zoobank.org/66420E7D-B98F-44DE-B9EA-8684FE03CB4C</object-id>
          </tp:taxon-name><tp:taxon-authority>Jiang &amp; Chen</tp:taxon-authority><tp:taxon-status xmlns:xlink="http://www.w3.org/1999/xlink" xlink:type="simple">sp. nov.</tp:taxon-status><xref ref-type="fig" rid="F1">Figs 1B</xref><xref ref-type="fig" rid="F4">, 4</xref><xref ref-type="fig" rid="F5">, 5 (李氏寥溪泥甲)</xref></tp:nomenclature><tp:treatment-sec sec-type="type material" id="SECID0EZJAE"><title>Type material.</title><p>(3 ♂♂, 2 ♀♀): <bold>Holotype</bold>: <bold>China</bold>: • ♂, labeled ‘China: Yunnan, Bao’an City (保安市), Longyang District (隆阳区), Lujiang Town (潞江镇), near Nankang Village (赧亢村), an unnamed stream, <named-content xmlns:xlink="http://www.w3.org/1999/xlink" content-type="dwc:verbatimCoordinates" xlink:type="simple"><named-content content-type="geo-json" specific-use="{&#34;type&#34;:&#34;Point&#34;,&#34;coordinates&#34;:[98.760556,24.846111]}" id="NCID0EGKAE" xlink:type="simple">24°50'46"N, 98°45'38"E</named-content></named-content>; H: ~2000 m, 30.07.2023, Ping Li &amp; Lan Jia leg.’ (<abbrev xmlns:xlink="http://www.w3.org/1999/xlink" xlink:title="Institute of Entomology, Guizhou University" id="ABBRID0ELKAE" xlink:type="simple">GUGC</abbrev>). • <bold>Paratypes</bold>: 2 ♂♂, 2 ♀♀, with the same label data as the holotype (<abbrev xmlns:xlink="http://www.w3.org/1999/xlink" xlink:title="Institute of Entomology, Guizhou University" id="ABBRID0ERKAE" xlink:type="simple">GUGC</abbrev>).</p></tp:treatment-sec><tp:treatment-sec sec-type="description" id="SECID0EVKAE"><title>Description.</title><p><bold>Male.</bold> Large species, body elongately elliptical (Fig. <xref ref-type="fig" rid="F2">2B</xref>), black with tibiae, tarsi, tarsal claws and antennae reddish brown, femora dark brown. Dorsal surface punctuated and frosted, covered with sparse setae. Plastron setae are confined to following areas: head (both dorsal and ventral surface, except middle part of frons, labrum and clypeus; Fig. <xref ref-type="fig" rid="F4">4A</xref>), prosternum (Fig. <xref ref-type="fig" rid="F4">4D</xref>), outer part of elytra (include epipleura; Fig. <xref ref-type="fig" rid="F3">3C</xref>), outer parts of mesoventrite, metaventrite (Fig. <xref ref-type="fig" rid="F4">4D</xref>), abdomen (except median part) and surface of femora (Fig. <xref ref-type="fig" rid="F4">4E–H</xref>).</p><fig id="F4" position="float" orientation="portrait"><object-id xmlns:xlink="http://www.w3.org/1999/xlink" content-type="doi" xlink:type="simple">10.3897/zookeys.1258.169390.figure4</object-id><object-id xmlns:xlink="http://www.w3.org/1999/xlink" content-type="arpha" xlink:type="simple">199FDBA5-C54E-5E2E-BDAB-E6F5637441C8</object-id><label>Figure 4.</label><caption><p>Diagnostic features of <italic><tp:taxon-name><tp:taxon-name-part taxon-name-part-type="genus" reg="Zaitzevia">Zaitzevia</tp:taxon-name-part> <tp:taxon-name-part taxon-name-part-type="species" reg="lipingae">lipingae</tp:taxon-name-part></tp:taxon-name></italic> sp. nov., paratype. A. Head, dorsal view; B. Pronotum, dorsal view; C. Elytra; D. Prosternal process and metaventrite; E. Abdomen, male, dorsal view; F. Ditto, lateral view; G. Abdomen, female, dorsal view; H. Ditto, lateral view. Scale bars: 1 mm (C, D); 0.5 mm (A, B, E–H), Note: red arrow of E–H, projection of ventrite IV.</p></caption><graphic xmlns:xlink="http://www.w3.org/1999/xlink" xlink:href="zookeys-1258-199_article-169390__-g004.jpg" position="float" orientation="portrait" xlink:type="simple" id="oo_1458428.jpg"><uri content-type="original_file" xlink:type="simple">https://binary.pensoft.net/fig/1458428</uri></graphic></fig><p><bold><italic>Head</italic></bold> (Fig. <xref ref-type="fig" rid="F4">4A</xref>), wider than long, dorsal surface (except middle part of frons, labrum and clypeus) covered with plastron setae and large, sparse punctures, each puncture bearing a long seta, the interspaces between the punctures about 1–1.5 times diameter of punctures. Clypeus without plastron setae, evenly punctate with large punctures and covered with long, sparse setae. Labrum transverse, shorter and slightly narrower than clypeus, covered with big punctures and long bristles at apical half, anterior margin almost straight, anterolateral angles rounded, basal 1/4 without puncture or seta. Antenna short, slightly clavate, with eight antennomeres, antennomere I slightly longer than wide, with several short setae; antennomere II slightly longer than antennomere I, strongly expanded, covered with several long setae, apical margin circled with short setae; antennomere III longer than wide; antennomeres IV–VII strongly transverse; antennomere VIII elliptical, elongate and strongly expanded, apex covered with dense long setae.</p><p><bold><italic>Pronotum</italic></bold> (Fig. <xref ref-type="fig" rid="F4">4B</xref>) about as long as wide, widest at base. Anterior margin arcuate with angles moderately produced and acute. Lateral margins finely curved. Basal margin trisinuate, emarginate before scutellum, posterior angles nearly orthogonal. Surface coarse, finely covered with large punctures, each puncture bearing a long seta, punctures at anterior and posterior portions smaller than those at discal parts; surface near apical angles granulated. Longitudinal impression distinct but shallow, about 1/3 length of pronotum, widest at middle; sublateral carinae from base to about 2/3 of the pronotum, apical 3/4 curved. Prosternal process (Fig. <xref ref-type="fig" rid="F4">4D</xref>) with rounded apex, disc distinctly wrinkled, finely covered with small punctures, each puncture bearing a short seta, lateral sides of prosternal process microreticulated.</p><p><bold><italic>Elytra</italic></bold> (Fig. <xref ref-type="fig" rid="F4">4C</xref>) more than twice as long as wide, subparallel in basal 3/5, surface coarse, lateral margins crenulated. Each elytron with granulate carinae on strial intervals 5, 7, and 8; other intervals flat. Area from interval 5 to lateral margin covered with short setae. Hind wings well developed. Apical portion of elytra distinctly granulated.</p><p><bold><italic>Mesothorax</italic></bold> (Fig. <xref ref-type="fig" rid="F4">4D</xref>), transverse, surface of disc covered with sparse short setae, and irregular impressions, middle of anterior portion hidden by prosternal process, sides of disc partly covered with plastron setae. Metaventrite (Fig. <xref ref-type="fig" rid="F4">4D</xref>), disc shiny, covered with small, sparse punctures, each bearing a long seta, without plastron setae, sides covered with plastron setae. Median sulcus long and distinct, extending from posterior margin to c. 4/5 of metasternum, widest at base and becoming narrower anteriorly, base of median sulcus with a deep impression. Areas along coxal cavities and posterior margin with a series of shallow and anomalous impressions.</p><p><bold><italic>Disc of ventrites</italic></bold> I–IV and anteriorly middle of ventrite V shiny, covered with sparse small punctures, without plastron setae; other areas of ventrites covered with plastron setae. Posterior margin of ventrite IV (Fig. <xref ref-type="fig" rid="F4">4E–F</xref>) with a small triangular projection at middle. Apical area of ventrite V granulated, apical margin distinctly emarginate at middle.</p><p><bold><italic>Legs</italic></bold> simple, femora swollen, surface covered with plastron setae; inner half of tibiae with cleaning fringes; tarsi slightly shorter than tibiae; tarsal claws simple.</p><p><bold><italic>Aedeagus</italic></bold> (Fig. <xref ref-type="fig" rid="F5">5A–C</xref>), very slender and elongate, median lobe nearly asymmetrical, apical portion curved, with apex nearly triangular. Sternite IX (Fig. <xref ref-type="fig" rid="F5">5D</xref>) with apical margin rounded, with a tuft of short setae at middle.</p><fig id="F5" position="float" orientation="portrait"><object-id xmlns:xlink="http://www.w3.org/1999/xlink" content-type="doi" xlink:type="simple">10.3897/zookeys.1258.169390.figure5</object-id><object-id xmlns:xlink="http://www.w3.org/1999/xlink" content-type="arpha" xlink:type="simple">F92D2EE9-9603-55B5-BDD5-D8DB8D6F6F40</object-id><label>Figure 5.</label><caption><p>Diagnostic features of <italic><tp:taxon-name><tp:taxon-name-part taxon-name-part-type="genus" reg="Zaitzevia">Zaitzevia</tp:taxon-name-part> <tp:taxon-name-part taxon-name-part-type="species" reg="lipingae">lipingae</tp:taxon-name-part></tp:taxon-name></italic> sp. nov., paratype. A. Aedeagus, ventral view; B. Ditto, lateral view; C. Ditto, dorsal view; D. Sternite IX; E. Ovipositor; F, G. Apical part of ovipositor. Scale bars: 0.5 mm (A–D); 0.1 mm (E, F); 0.05 mm (G).</p></caption><graphic xmlns:xlink="http://www.w3.org/1999/xlink" xlink:href="zookeys-1258-199_article-169390__-g005.jpg" position="float" orientation="portrait" xlink:type="simple" id="oo_1458429.jpg"><uri content-type="original_file" xlink:type="simple">https://binary.pensoft.net/fig/1458429</uri></graphic></fig><p><bold>Measurements</bold> (<italic>N</italic> = 3): <abbrev xmlns:xlink="http://www.w3.org/1999/xlink" xlink:title="the sum of PL + EL" id="ABBRID0EAQAE" xlink:type="simple">CL</abbrev>: 3.12–3.44 mm; <abbrev xmlns:xlink="http://www.w3.org/1999/xlink" xlink:title="width of head across compound eyes" id="ABBRID0EEQAE" xlink:type="simple">HW</abbrev>: 0.58–0.62 mm; <abbrev xmlns:xlink="http://www.w3.org/1999/xlink" xlink:title="length of pronotum along the midline" id="ABBRID0EIQAE" xlink:type="simple">PL</abbrev>: 0.88–0.97 mm, <abbrev xmlns:xlink="http://www.w3.org/1999/xlink" xlink:title="maximum width of pronotum" id="ABBRID0EMQAE" xlink:type="simple">PW</abbrev>: 0.98–1.05 mm; <abbrev xmlns:xlink="http://www.w3.org/1999/xlink" xlink:title="length of elytra along the suture" id="ABBRID0EQQAE" xlink:type="simple">EL</abbrev>: 2.20–2.56 mm, <abbrev xmlns:xlink="http://www.w3.org/1999/xlink" xlink:title="maximum width of elytra" id="ABBRID0EUQAE" xlink:type="simple">EW</abbrev>: 1.31–1.46 mm.</p><p><bold>Female</bold>: externally similar to the male, projection of ventrite IV (Fig. <xref ref-type="fig" rid="F4">4G–H</xref>) weaker than in male, rounded, apex of sternite V rounded. Ovipositor as in Fig. <xref ref-type="fig" rid="F5">5E–G</xref>, stylus curved at base, apex with several finger-like sensilla; apex of coxite roundly broadened at outer margin, with several short sensilla; valvifer longer than coxite, fibula weakly curved at middle, base weakly expanded. Measurements (<italic>N</italic> = 2): <abbrev xmlns:xlink="http://www.w3.org/1999/xlink" xlink:title="the sum of PL + EL" id="ABBRID0EGRAE" xlink:type="simple">CL</abbrev>: 3.04–3.10 mm; <abbrev xmlns:xlink="http://www.w3.org/1999/xlink" xlink:title="width of head across compound eyes" id="ABBRID0EKRAE" xlink:type="simple">HW</abbrev>: 0.52–0.56 mm; <abbrev xmlns:xlink="http://www.w3.org/1999/xlink" xlink:title="length of pronotum along the midline" id="ABBRID0EORAE" xlink:type="simple">PL</abbrev>: 0.84–0.86 mm, <abbrev xmlns:xlink="http://www.w3.org/1999/xlink" xlink:title="maximum width of pronotum" id="ABBRID0ESRAE" xlink:type="simple">PW</abbrev>: 0.93–0.96 mm; <abbrev xmlns:xlink="http://www.w3.org/1999/xlink" xlink:title="length of elytra along the suture" id="ABBRID0EWRAE" xlink:type="simple">EL</abbrev>: 2.20–2.24 mm, <abbrev xmlns:xlink="http://www.w3.org/1999/xlink" xlink:title="maximum width of elytra" id="ABBRID0E1RAE" xlink:type="simple">EW</abbrev>: 1.32–1.34 mm.</p></tp:treatment-sec><tp:treatment-sec sec-type="distribution" id="SECID0E5RAE"><title>Distribution.</title><p>China: Yunnan Province.</p></tp:treatment-sec><tp:treatment-sec sec-type="biology" id="SECID0EDSAE"><title>Biology.</title><p>All adults were collected from a small ravine stream (Fig. <xref ref-type="fig" rid="F6">6D</xref>).</p><fig id="F6" position="float" orientation="portrait"><object-id xmlns:xlink="http://www.w3.org/1999/xlink" content-type="doi" xlink:type="simple">10.3897/zookeys.1258.169390.figure6</object-id><object-id xmlns:xlink="http://www.w3.org/1999/xlink" content-type="arpha" xlink:type="simple">9FC7DB29-1FF8-5FC1-884D-7D97417BC145</object-id><label>Figure 6.</label><caption><p>Habitat of <italic><tp:taxon-name><tp:taxon-name-part taxon-name-part-type="genus" reg="Zaitzevia">Zaitzevia</tp:taxon-name-part></tp:taxon-name></italic> species. A, C. General environment of the type locality of <italic><tp:taxon-name><tp:taxon-name-part taxon-name-part-type="genus" reg="Zaitzevia">Z.</tp:taxon-name-part> <tp:taxon-name-part taxon-name-part-type="species" reg="fodingshanus">fodingshanus</tp:taxon-name-part></tp:taxon-name></italic> sp. nov.: Fodingshan National Nature Reserve; B. Living adult of <italic><tp:taxon-name><tp:taxon-name-part taxon-name-part-type="genus" reg="Zaitzevia">Z.</tp:taxon-name-part> <tp:taxon-name-part taxon-name-part-type="species" reg="fodingshanus">fodingshanus</tp:taxon-name-part></tp:taxon-name></italic> sp. nov.; D. General environment of the type locality of <italic><tp:taxon-name><tp:taxon-name-part taxon-name-part-type="genus" reg="Zaitzevia">Z.</tp:taxon-name-part> <tp:taxon-name-part taxon-name-part-type="species" reg="lipingae">lipingae</tp:taxon-name-part></tp:taxon-name></italic> sp. nov.</p></caption><graphic xmlns:xlink="http://www.w3.org/1999/xlink" xlink:href="zookeys-1258-199_article-169390__-g006.jpg" position="float" orientation="portrait" xlink:type="simple" id="oo_1458430.jpg"><uri content-type="original_file" xlink:type="simple">https://binary.pensoft.net/fig/1458430</uri></graphic></fig><fig id="F7" position="float" orientation="portrait"><object-id xmlns:xlink="http://www.w3.org/1999/xlink" content-type="doi" xlink:type="simple">10.3897/zookeys.1258.169390.figure7</object-id><object-id xmlns:xlink="http://www.w3.org/1999/xlink" content-type="arpha" xlink:type="simple">1067E63E-F173-558E-A127-06896DF486A3</object-id><label>Figure 7.</label><caption><p>Distributional map of <italic><tp:taxon-name><tp:taxon-name-part taxon-name-part-type="genus" reg="Zaitzevia">Zaitzevia</tp:taxon-name-part></tp:taxon-name></italic> species from the Chinese mainland.</p></caption><graphic xmlns:xlink="http://www.w3.org/1999/xlink" xlink:href="zookeys-1258-199_article-169390__-g007.jpg" position="float" orientation="portrait" xlink:type="simple" id="oo_1458431.jpg"><uri content-type="original_file" xlink:type="simple">https://binary.pensoft.net/fig/1458431</uri></graphic></fig></tp:treatment-sec><tp:treatment-sec sec-type="etymology" id="SECID0EWUAE"><title>Etymology.</title><p>The specific epithet “<italic><tp:taxon-name><tp:taxon-name-part taxon-name-part-type="genus" reg="Zaitzevia"/><tp:taxon-name-part taxon-name-part-type="species" reg="lipingae">lipingae</tp:taxon-name-part></tp:taxon-name></italic>” honors our friend and colleague Dr Ping Li (Guizhou University), one of the collectors of this new species.</p></tp:treatment-sec><tp:treatment-sec sec-type="Comparative diagnosis" id="SECID0EGVAE"><title>Comparative diagnosis.</title><p><italic><tp:taxon-name><tp:taxon-name-part taxon-name-part-type="genus" reg="Zaitzevia">Zaitzevia</tp:taxon-name-part> <tp:taxon-name-part taxon-name-part-type="species" reg="lipingae">lipingae</tp:taxon-name-part></tp:taxon-name></italic> sp. nov. can be readily distinguished from all other known <italic><tp:taxon-name><tp:taxon-name-part taxon-name-part-type="genus" reg="Zaitzevia">Zaitzevia</tp:taxon-name-part></tp:taxon-name></italic> species by the presence of a distinct projection on ventrite IV and the very long and slender aedeagus.</p><sec sec-type="﻿List of Chinese Zaitzevia species" id="SECID0E5VAE"><title>﻿List of Chinese <italic><tp:taxon-name><tp:taxon-name-part taxon-name-part-type="genus" reg="Zaitzevia">Zaitzevia</tp:taxon-name-part></tp:taxon-name></italic> species</title><p>1. <italic><tp:taxon-name><tp:taxon-name-part taxon-name-part-type="genus" reg="Zaitzevia">Zaitzevia</tp:taxon-name-part> <tp:taxon-name-part taxon-name-part-type="species" reg="acuta">acuta</tp:taxon-name-part></tp:taxon-name></italic> Bian &amp; Hu, 2024 (Guangdong)</p><p>2. <italic><tp:taxon-name><tp:taxon-name-part taxon-name-part-type="genus" reg="Zaitzevia">Zaitzevia</tp:taxon-name-part> <tp:taxon-name-part taxon-name-part-type="species" reg="babai">babai</tp:taxon-name-part></tp:taxon-name></italic> Nomura, 1963 (Taiwan)</p><p>3. <italic><tp:taxon-name><tp:taxon-name-part taxon-name-part-type="genus" reg="Zaitzevia">Zaitzevia</tp:taxon-name-part> <tp:taxon-name-part taxon-name-part-type="species" reg="chenzhitengi">chenzhitengi</tp:taxon-name-part></tp:taxon-name></italic> Jiang &amp; Wang, 2020 (Sichuan, Shaanxi, Yunnan)</p><p>4. <italic><tp:taxon-name><tp:taxon-name-part taxon-name-part-type="genus" reg="Zaitzevia">Zaitzevia</tp:taxon-name-part> <tp:taxon-name-part taxon-name-part-type="species" reg="fengtongzhaiensis">fengtongzhaiensis</tp:taxon-name-part></tp:taxon-name></italic> Jiang &amp; Chen, 2023 (Sichuan)</p><p>5. <italic><tp:taxon-name><tp:taxon-name-part taxon-name-part-type="genus" reg="Zaitzevia">Zaitzevia</tp:taxon-name-part> <tp:taxon-name-part taxon-name-part-type="species" reg="fodingshanus">fodingshanus</tp:taxon-name-part></tp:taxon-name></italic> Jiang &amp; Chen sp. nov. (Guizhou)</p><p>6. <italic><tp:taxon-name><tp:taxon-name-part taxon-name-part-type="genus" reg="Zaitzevia">Zaitzevia</tp:taxon-name-part> <tp:taxon-name-part taxon-name-part-type="species" reg="formosana">formosana</tp:taxon-name-part></tp:taxon-name></italic> Nomura, 1963 (Taiwan)</p><p>7. <italic><tp:taxon-name><tp:taxon-name-part taxon-name-part-type="genus" reg="Zaitzevia">Zaitzevia</tp:taxon-name-part> <tp:taxon-name-part taxon-name-part-type="species" reg="gaoligongensis">gaoligongensis</tp:taxon-name-part></tp:taxon-name></italic> Bian &amp; Zhang, 2022 (Yunnan)</p><p>8. <italic><tp:taxon-name><tp:taxon-name-part taxon-name-part-type="genus" reg="Zaitzevia">Zaitzevia</tp:taxon-name-part> <tp:taxon-name-part taxon-name-part-type="species" reg="lipingae">lipingae</tp:taxon-name-part></tp:taxon-name></italic> Jiang &amp; Chen sp. nov. (Yunnan)</p><p>9. <italic><tp:taxon-name><tp:taxon-name-part taxon-name-part-type="genus" reg="Zaitzevia">Zaitzevia</tp:taxon-name-part> <tp:taxon-name-part taxon-name-part-type="species" reg="muchenae">muchenae</tp:taxon-name-part></tp:taxon-name></italic> Bian &amp; Zhang, 2022 (Yunnan)</p><p>10. <italic><tp:taxon-name><tp:taxon-name-part taxon-name-part-type="genus" reg="Zaitzevia">Zaitzevia</tp:taxon-name-part> <tp:taxon-name-part taxon-name-part-type="species" reg="nanlingensis">nanlingensis</tp:taxon-name-part></tp:taxon-name></italic> Bian &amp; Hu, 2024 (Guangdong, Hunan)</p><p>11. <italic><tp:taxon-name><tp:taxon-name-part taxon-name-part-type="genus" reg="Zaitzevia">Zaitzevia</tp:taxon-name-part> <tp:taxon-name-part taxon-name-part-type="species" reg="parallela">parallela</tp:taxon-name-part></tp:taxon-name></italic> Nomura, 1963 (Taiwan)</p><p>12. <italic><tp:taxon-name><tp:taxon-name-part taxon-name-part-type="genus" reg="Zaitzevia">Zaitzevia</tp:taxon-name-part> <tp:taxon-name-part taxon-name-part-type="species" reg="triangularis">triangularis</tp:taxon-name-part></tp:taxon-name></italic> Peng, Bian &amp; Wang, 2024 (Shanxi)</p><p>13. <italic><tp:taxon-name><tp:taxon-name-part taxon-name-part-type="genus" reg="Zaitzevia">Zaitzevia</tp:taxon-name-part> <tp:taxon-name-part taxon-name-part-type="species" reg="reniformis">reniformis</tp:taxon-name-part></tp:taxon-name></italic> Bian &amp; Zhang, 2022 (Yunnan)</p><p>14. <italic><tp:taxon-name><tp:taxon-name-part taxon-name-part-type="genus" reg="Zaitzevia">Zaitzevia</tp:taxon-name-part> <tp:taxon-name-part taxon-name-part-type="species" reg="sichuanensis">sichuanensis</tp:taxon-name-part></tp:taxon-name></italic> Jiang &amp; Chen, 2023 (Sichuan)</p><p>15. <italic><tp:taxon-name><tp:taxon-name-part taxon-name-part-type="genus" reg="Zaitzevia">Zaitzevia</tp:taxon-name-part> <tp:taxon-name-part taxon-name-part-type="species" reg="tangliangi">tangliangi</tp:taxon-name-part></tp:taxon-name></italic> Jiang &amp; Wang, 2021 (Hubei)</p><p>16. <italic><tp:taxon-name><tp:taxon-name-part taxon-name-part-type="genus" reg="Zaitzevia">Zaitzevia</tp:taxon-name-part> <tp:taxon-name-part taxon-name-part-type="species" reg="tsushimana">tsushimana</tp:taxon-name-part></tp:taxon-name></italic> Nomura, 1963 (Jilin; Japan; Korea; Russia)</p><p>17. <italic><tp:taxon-name><tp:taxon-name-part taxon-name-part-type="genus" reg="Zaitzevia">Zaitzevia</tp:taxon-name-part> <tp:taxon-name-part taxon-name-part-type="species" reg="xiongzichuni">xiongzichuni</tp:taxon-name-part></tp:taxon-name></italic> Jiang &amp; Wang, 2020 (Yunnan)</p><p>18. <italic><tp:taxon-name><tp:taxon-name-part taxon-name-part-type="genus" reg="Zaitzevia">Zaitzevia</tp:taxon-name-part> <tp:taxon-name-part taxon-name-part-type="species" reg="yingzuijieensis">yingzuijieensis</tp:taxon-name-part></tp:taxon-name></italic> Jiang &amp; Chen, 2023 (Hunan)</p></sec></tp:treatment-sec><tp:treatment-sec><!--Section generated to contain objects referenced in tp:taxon-treatment.--><fig id="F1" position="float" orientation="portrait"><object-id xmlns:xlink="http://www.w3.org/1999/xlink" content-type="doi" xlink:type="simple">10.3897/zookeys.1258.169390.figure1</object-id><object-id xmlns:xlink="http://www.w3.org/1999/xlink" content-type="arpha" xlink:type="simple">B06244E7-D473-5108-9321-3FC5EACF8ED8</object-id><label>Figure 1.</label><caption><p>Dorsal habitus of <italic><tp:taxon-name><tp:taxon-name-part taxon-name-part-type="genus" reg="Zaitzevia">Zaitzevia</tp:taxon-name-part></tp:taxon-name></italic> species, males. A. <italic><tp:taxon-name><tp:taxon-name-part taxon-name-part-type="genus" reg="Zaitzevia">Zaitzevia</tp:taxon-name-part> <tp:taxon-name-part taxon-name-part-type="species" reg="fodingshanus">fodingshanus</tp:taxon-name-part></tp:taxon-name></italic> sp. nov., holotype; B. <italic><tp:taxon-name><tp:taxon-name-part taxon-name-part-type="genus" reg="Zaitzevia">Zaitzevia</tp:taxon-name-part> <tp:taxon-name-part taxon-name-part-type="species" reg="lipingae">lipingae</tp:taxon-name-part></tp:taxon-name></italic> sp. nov., holotype. Scale bar: 1 mm.</p></caption><graphic xmlns:xlink="http://www.w3.org/1999/xlink" xlink:href="zookeys-1258-199_article-169390__-g001.jpg" position="float" orientation="portrait" xlink:type="simple" id="oo_1458425.jpg"><uri content-type="original_file" xlink:type="simple">https://binary.pensoft.net/fig/1458425</uri></graphic></fig><fig id="F2" position="float" orientation="portrait"><object-id xmlns:xlink="http://www.w3.org/1999/xlink" content-type="doi" xlink:type="simple">10.3897/zookeys.1258.169390.figure2</object-id><object-id xmlns:xlink="http://www.w3.org/1999/xlink" content-type="arpha" xlink:type="simple">889CD020-A727-514F-813F-B5B0D9ED7016</object-id><label>Figure 2.</label><caption><p>Diagnostic features of <italic><tp:taxon-name><tp:taxon-name-part taxon-name-part-type="genus" reg="Zaitzevia">Zaitzevia</tp:taxon-name-part> <tp:taxon-name-part taxon-name-part-type="species" reg="fodingshanus">fodingshanus</tp:taxon-name-part></tp:taxon-name></italic> sp. nov., holotype. A. Head, dorsal view; B. Pronotum, dorsal view; C. Prosternal process and metaventrite; D. Elytra. Scale bars: 0.5 mm.</p></caption><graphic xmlns:xlink="http://www.w3.org/1999/xlink" xlink:href="zookeys-1258-199_article-169390__-g002.jpg" position="float" orientation="portrait" xlink:type="simple" id="oo_1458426.jpg"><uri content-type="original_file" xlink:type="simple">https://binary.pensoft.net/fig/1458426</uri></graphic></fig><fig id="F3" position="float" orientation="portrait"><object-id xmlns:xlink="http://www.w3.org/1999/xlink" content-type="doi" xlink:type="simple">10.3897/zookeys.1258.169390.figure3</object-id><object-id xmlns:xlink="http://www.w3.org/1999/xlink" content-type="arpha" xlink:type="simple">913FBE89-605D-57F3-9D4E-E2F372816D47</object-id><label>Figure 3.</label><caption><p>Diagnostic features of <italic><tp:taxon-name><tp:taxon-name-part taxon-name-part-type="genus" reg="Zaitzevia">Zaitzevia</tp:taxon-name-part> <tp:taxon-name-part taxon-name-part-type="species" reg="fodingshanus">fodingshanus</tp:taxon-name-part></tp:taxon-name></italic> sp. nov., holotype. A. Aedeagus, ventral view; B. Ditto, lateral view; C. Ditto, dorsal view; D. Ditto, apex of median lobe, dorsal view; E. Ternite IX; F. Ovipositor; G, H. Apical part of ovipositor. Scale bars: 0.5 mm (A–C); 0.1 mm (D–G); 0.05 mm (H).</p></caption><graphic xmlns:xlink="http://www.w3.org/1999/xlink" xlink:href="zookeys-1258-199_article-169390__-g003.jpg" position="float" orientation="portrait" xlink:type="simple" id="oo_1458427.jpg"><uri content-type="original_file" xlink:type="simple">https://binary.pensoft.net/fig/1458427</uri></graphic></fig></tp:treatment-sec></tp:taxon-treatment>
